# Supplementary material for: Insights to Human γD-Crystallin Unfolding by NMR Spectroscopy and Molecular Dynamics Simulations
Source: Int J Mol Sci. 2022 Jan 29;23(3):1591. doi: 10.3390/ijms23031591 (PMC8836049; doi:10.3390/ijms23031591)
Supplement: Supplementary file 1 [file ijms-23-01591-s001.zip]

Archive with 1 entries (1 files):
- ijms-1505264-supplementary.pdf
